# Supplementary material for: Cdrom Archive: A Gateway to Study Camel Phenotypes
Source: Front Genet. 2019 Feb 5;10:48. doi: 10.3389/fgene.2019.00048 (PMC6370635; doi:10.3389/fgene.2019.00048)
Supplement: TABLE S4 — Current sample list and information of the Cdrom Archive. [file Table_4.xlsx]

## Sheet: CdromArchive
Cdrom#	Sample ID	Date	Nick Name	Sex	Age	Sire	Dam	Breed	Bio Sample	GIS	Country	Region	Sample Notes	Session Name	Session Phone	Session Email	Session Notes	Photo 1st	Photos Total	Collector Name	Collector Phone	Collector Email	Collector Affiliation
Cdrom1	1	20150206	شواشة	F			الشيخه 2	NA	saliva	29°15'40.0"N-47°27'55.2"E	kuwait	Jehra,salmi		عبداللطيف الحراري	Hidden info	Hidden Info				Fahad Alenizy	Hidden info	Hidden info
Cdrom2	2	20150206	الشيخة	F				NA	saliva	29°15'40.0"N-47°27'55.2"E	kuwait	Jehra,salmi		عبداللطيف الحراري	Hidden info	Hidden Info				Fahad Alenizy	Hidden info	Hidden info
Cdrom3	3	20150206	طفحان	M				NA	saliva	29°15'40.0"N-47°27'55.2"E	kuwait	Jehra,salmi		عبداللطيف الحراري	Hidden info	Hidden Info				Fahad Alenizy	Hidden info	Hidden info
Cdrom4	4	20150206	فيفا viva	F			الشرارية 5	NA	saliva	29°15'40.0"N-47°27'55.2"E	kuwait	Jehra,salmi		عبداللطيف الحراري	Hidden info	Hidden Info				Fahad Alenizy	Hidden info	Hidden info
Cdrom5	5	20150206	الشرارية	F				NA	saliva	29°15'40.0"N-47°27'55.2"E	kuwait	Jehra,salmi		عبداللطيف الحراري	Hidden info	Hidden Info				Fahad Alenizy	Hidden info	Hidden info
Cdrom6	1	20150221		F				Shaele	saliva	29°03'55.1"N-47°46'56.8"E	kuwait	Kabd	Color : الشعل	عبدالمحسن المطيري	Hidden info	Hidden Info				Fahad Alenizy	Hidden info	Hidden info
Cdrom7	2	20150221		F				Shaele	saliva	29°03'55.1"N-47°46'56.8"E	kuwait	Kabd	Color : الشعل	عبدالمحسن المطيري	Hidden info	Hidden Info				Fahad Alenizy	Hidden info	Hidden info
Cdrom8	3	20150221		F				Shaele	saliva / Hair	29°03'55.1"N-47°46'56.8"E	kuwait	Kabd	Color : الشعل	عبدالمحسن المطيري	Hidden info	Hidden Info				Fahad Alenizy	Hidden info	Hidden info
Cdrom9	4	20150221		F				Shaele	saliva	29°03'55.1"N-47°46'56.8"E	kuwait	Kabd	Color : الشعل	عبدالمحسن المطيري	Hidden info	Hidden Info				Fahad Alenizy	Hidden info	Hidden info
Cdrom10	5	20150221		F				Shaele	saliva	29°03'55.1"N-47°46'56.8"E	kuwait	Kabd	Color : الشعل	عبدالمحسن المطيري	Hidden info	Hidden Info				Fahad Alenizy	Hidden info	Hidden info
Cdrom11	6	20150221		F				Sofor	saliva	29°03'55.1"N-47°46'56.8"E	kuwait	Kabd	Color : الصفر	عبدالمحسن المطيري	Hidden info	Hidden Info				Fahad Alenizy	Hidden info	Hidden info
Cdrom12	7	20150221		F				Sofor or Shaele	saliva	29°03'55.1"N-47°46'56.8"E	kuwait	Kabd	Color : الصفر	عبدالمحسن المطيري	Hidden info	Hidden Info				Fahad Alenizy	Hidden info	Hidden info
Cdrom13	8	20150221		F				Shaele	saliva	29°03'55.1"N-47°46'56.8"E	kuwait	Kabd	Color : الشعل	عبدالمحسن المطيري	Hidden info	Hidden Info				Fahad Alenizy	Hidden info	Hidden info
Cdrom14	9	20150221		F				Sofor	saliva	29°03'55.1"N-47°46'56.8"E	kuwait	Kabd	Color : الصفر	عبدالمحسن المطيري	Hidden info	Hidden Info				Fahad Alenizy	Hidden info	Hidden info
Cdrom15	10	20150221		NA			9	NA	saliva	29°03'55.1"N-47°46'56.8"E	kuwait	Kabd		عبدالمحسن المطيري	Hidden info	Hidden Info				Fahad Alenizy	Hidden info	Hidden info
Cdrom16	11	20150221		M				Shaele	saliva	29°03'55.1"N-47°46'56.8"E	kuwait	Kabd	Color : الشعل	عبدالمحسن المطيري	Hidden info	Hidden Info				Fahad Alenizy	Hidden info	Hidden info
Cdrom17	1	20150320		F				Shaele	saliva	29°15'40.0"N-47°27'55.2"E	kuwait	Jehra,salmi		عبداللطيف الحراري	Hidden info	Hidden Info				Fahad Alenizy	Hidden info	Hidden info
Cdrom18	2	20150320		F				Shaele	saliva	29°15'40.0"N-47°27'55.2"E	kuwait	Jehra,salmi		عبداللطيف الحراري	Hidden info	Hidden Info				Fahad Alenizy	Hidden info	Hidden info
Cdrom19	3	20150320		F				Shaele	saliva	29°15'40.0"N-47°27'55.2"E	kuwait	Jehra,salmi		عبداللطيف الحراري	Hidden info	Hidden Info				Fahad Alenizy	Hidden info	Hidden info
Cdrom20	4	20150320		F			Cdrom 24	NA	saliva	29°15'40.0"N-47°27'55.2"E	kuwait	Jehra,salmi		عبداللطيف الحراري	Hidden info	Hidden Info				Fahad Alenizy	Hidden info	Hidden info
Cdrom21	5	20150320		F				Shaele	saliva	29°15'40.0"N-47°27'55.2"E	kuwait	Jehra,salmi		عبداللطيف الحراري	Hidden info	Hidden Info				Fahad Alenizy	Hidden info	Hidden info
Cdrom22	6	20150320		M			Cdrom 23	NA	saliva	29°15'40.0"N-47°27'55.2"E	kuwait	Jehra,salmi		عبداللطيف الحراري	Hidden info	Hidden Info				Fahad Alenizy	Hidden info	Hidden info
Cdrom23	7	20150320		F				NA	saliva	29°15'40.0"N-47°27'55.2"E	kuwait	Jehra,salmi		عبداللطيف الحراري	Hidden info	Hidden Info				Fahad Alenizy	Hidden info	Hidden info
Cdrom24	8	20150320		F				Shaele	saliva	29°15'40.0"N-47°27'55.2"E	kuwait	Jehra,salmi		عبداللطيف الحراري	Hidden info	Hidden Info				Fahad Alenizy	Hidden info	Hidden info
Cdrom25	9	20150320		F			Cdrom 27	NA	saliva	29°15'40.0"N-47°27'55.2"E	kuwait	Jehra,salmi		عبداللطيف الحراري	Hidden info	Hidden Info				Fahad Alenizy	Hidden info	Hidden info
Cdrom26	10	20150320		M				NA	saliva	29°15'40.0"N-47°27'55.2"E	kuwait	Jehra,salmi		عبداللطيف الحراري	Hidden info	Hidden Info				Fahad Alenizy	Hidden info	Hidden info
Cdrom27	11	20150320		F				Shaele	saliva	29°15'40.0"N-47°27'55.2"E	kuwait	Jehra,salmi		عبداللطيف الحراري	Hidden info	Hidden Info				Fahad Alenizy	Hidden info	Hidden info
Cdrom28		20150403		F				Shaele	saliva	47.795593-30.034885	kuwait	Abdali	Color: Brown / صبي الرعاية سوداني اسمه حسن علي "ابو حسين" 50835371	أنور حسين الفضلي (أبو أحمد)	Hidden info	Hidden Info				Hasan Alhaddad	Hidden info	Hidden info
Cdrom29		20150403		NA				Shaele	saliva	47.795593-30.034885	kuwait	Abdali	Color: Brown	أنور حسين الفضلي (أبو أحمد)	Hidden info	Hidden Info				Hasan Alhaddad	Hidden info	Hidden info
Cdrom30		20150403		F				Shaele	saliva	47.795593-30.034885	kuwait	Abdali	Color: بني مع أطراف داكنة	أنور حسين الفضلي (أبو أحمد)	Hidden info	Hidden Info				Hasan Alhaddad	Hidden info	Hidden info
Cdrom31		20150403		F				Shaele	saliva	47.795593-30.034885	kuwait	Abdali		أنور حسين الفضلي (أبو أحمد)	Hidden info	Hidden Info				Hasan Alhaddad	Hidden info	Hidden info
Cdrom32		20150403		F				Shaele	saliva	47.795593-30.034885	kuwait	Abdali		أنور حسين الفضلي (أبو أحمد)	Hidden info	Hidden Info				Hasan Alhaddad	Hidden info	Hidden info
Cdrom33		20150403		F				Shaele	saliva	47.795593-30.034885	kuwait	Abdali		أنور حسين الفضلي (أبو أحمد)	Hidden info	Hidden Info				Hasan Alhaddad	Hidden info	Hidden info
Cdrom34		20150403		F				Waddah or Shaele	saliva	47.795593-30.034885	kuwait	Abdali		أنور حسين الفضلي (أبو أحمد)	Hidden info	Hidden Info				Hasan Alhaddad	Hidden info	Hidden info
Cdrom35		20150403		F				Shaele	saliva	47.795593-30.034885	kuwait	Abdali		أنور حسين الفضلي (أبو أحمد)	Hidden info	Hidden Info				Hasan Alhaddad	Hidden info	Hidden info
Cdrom36		20150403		F				Waddah	saliva	47.795593-30.034885	kuwait	Abdali		أنور حسين الفضلي (أبو أحمد)	Hidden info	Hidden Info				Hasan Alhaddad	Hidden info	Hidden info
Cdrom37		20150403		F				Shaele	saliva	47.795593-30.034885	kuwait	Abdali		أنور حسين الفضلي (أبو أحمد)	Hidden info	Hidden Info				Hasan Alhaddad	Hidden info	Hidden info
Cdrom38		20150403		F				Waddah	saliva	47.795593-30.034885	kuwait	Abdali		أنور حسين الفضلي (أبو أحمد)	Hidden info	Hidden Info				Hasan Alhaddad	Hidden info	Hidden info
Cdrom39		20150403		F				Shaele	saliva	47.795593-30.034885	kuwait	Abdali		أنور حسين الفضلي (أبو أحمد)	Hidden info	Hidden Info				Hasan Alhaddad	Hidden info	Hidden info
Cdrom40		20150403		F				Shaele	saliva	47.795593-30.034885	kuwait	Abdali		أنور حسين الفضلي (أبو أحمد)	Hidden info	Hidden Info				Hasan Alhaddad	Hidden info	Hidden info
Cdrom41		20150403		F				Shaele	saliva	47.795593-30.034885	kuwait	Abdali		أنور حسين الفضلي (أبو أحمد)	Hidden info	Hidden Info				Hasan Alhaddad	Hidden info	Hidden info
Cdrom42		20150403		F				Shaele	saliva	47.795593-30.034885	kuwait	Abdali		أنور حسين الفضلي (أبو أحمد)	Hidden info	Hidden Info				Hasan Alhaddad	Hidden info	Hidden info
Cdrom43		20150403		M				Shaele	saliva	47.795593-30.034885	kuwait	Abdali	Midical condition: ابو امين حسن علي 50835371	أنور حسين الفضلي (أبو أحمد)	Hidden info	Hidden Info				Hasan Ahmed Alwazzan	Hidden info	Hidden info
Cdrom44	102	20150418		M				Sofor or Shaele	Hair	29.091080-47169991	kuwait	Alsalmi	اللون : دباسي / احمد مجبل العفاسي 99800194	محمد فراج العفاسي	Hidden info	Hidden Info				Hasan	Hidden info	Hidden info
Cdrom45	101	20150418		M				Sofor or Shaele	Hair	29.091080-47169991	kuwait	Alsalmi	اللون : دباسي / احمد مجبل العفاسي 99800194	محمد فراج العفاسي	Hidden info	Hidden Info				Hasan Alhaddad	Hidden info	Hidden info
Cdrom46	103	20150418		F				Sofor	Hair	29.091080-47169991	kuwait	Alsalmi	احمد مجبل العفاسي 99800194	محمد فراج العفاسي	Hidden info	Hidden Info				Hasan Alhaddad	Hidden info	Hidden info
Cdrom47	104	20150418		F				Sofor	Hair	29.091080-47169991	kuwait	Alsalmi	اللون : دباسي ؟ / احمد مجبل العفاسي 99800194	محمد فراج العفاسي	Hidden info	Hidden Info				Hasan Alhaddad	Hidden info	Hidden info
Cdrom48	106	20150418		F				Sofor	Hair	29.091080-47169991	kuwait	Alsalmi	اللون : دباسي ؟ / احمد مجبل العفاسي 99800194	محمد فراج العفاسي	Hidden info	Hidden Info				Hasan Alhaddad	Hidden info	Hidden info
Cdrom49		20150418		F				Sofor	Hair	29.091080-47169991	kuwait	Alsalmi	اللون : دباسيية/ احمد مجبل العفاسي 99800194	محمد فراج العفاسي	Hidden info	Hidden Info				Hasan Alhaddad	Hidden info	Hidden info
Cdrom50		20150418		F				Sofor	Hair	29.091080-47169991	kuwait	Alsalmi	اللون : دباسية / احمد مجبل العفاسي 99800194	محمد فراج العفاسي	Hidden info	Hidden Info				Hasan Alhaddad	Hidden info	Hidden info
Cdrom51		20150418		F				Sofor	Hair	29.091080-47169991	kuwait	Alsalmi	اللون : دباسية / احمد مجبل العفاسي 99800194	محمد فراج العفاسي	Hidden info	Hidden Info				Hasan Alhaddad	Hidden info	Hidden info
Cdrom52		20150418		F				Sofor	Hair	29.091080-47169991	kuwait	Alsalmi	اللون : دباسية / احمد مجبل العفاسي 99800194	محمد فراج العفاسي	Hidden info	Hidden Info				Hasan Alhaddad	Hidden info	Hidden info
Cdrom53		20150418		F				Waddah	Saliva	29.091080-47169991	kuwait	Alsalmi	احمد مجبل العفاسي 99800194	محمد فراج العفاسي	Hidden info	Hidden Info				Hasan Alhaddad	Hidden info	Hidden info
Cdrom54		20150418		M				Sofor	Saliva	29.091080-47169991	kuwait	Alsalmi	اللون : دباسي ؟ / احمد مجبل العفاسي 99800194	محمد فراج العفاسي	Hidden info	Hidden Info				Hasan Alhaddad	Hidden info	Hidden info
Cdrom55		20150418		F				Shaele	Saliva	29.091080-47169991	kuwait	Alsalmi	اللون : دباسي ؟ / احمد مجبل العفاسي 99800194	محمد فراج العفاسي	Hidden info	Hidden Info				Hasan Alhaddad	Hidden info	Hidden info
Cdrom56		20150418	الرحول	F				Waddah	Saliva	29.091080-47169991	kuwait	Alsalmi	احمد مجبل العفاسي 99800194	محمد فراج العفاسي	Hidden info	Hidden Info				Hasan Alhaddad	Hidden info	Hidden info
Cdrom57		20150418	السمودية	F				Sofor	Saliva	29.091080-47169991	kuwait	Alsalmi	احمد مجبل العفاسي 99800194	محمد فراج العفاسي	Hidden info	Hidden Info				Hasan Alhaddad	Hidden info	Hidden info
Cdrom58		20150418		F			Cdrom 57 السمودية	Sofor	Saliva	29.091080-47169991	kuwait	Alsalmi	احمد مجبل العفاسي 99800194	محمد فراج العفاسي	Hidden info	Hidden Info				Hasan Alhaddad	Hidden info	Hidden info
Cdrom59		20150418		F				Sofor	Saliva	29.091080-47169991	kuwait	Alsalmi	احمد مجبل العفاسي 99800194	محمد فراج العفاسي	Hidden info	Hidden Info				Hasan Alhaddad	Hidden info	Hidden info
Cdrom60		20150418		F				Sofor	Saliva	29.091080-47169991	kuwait	Alsalmi	اللون : دباسية / احمد مجبل العفاسي 99800194	محمد فراج العفاسي	Hidden info	Hidden Info				Hasan Alhaddad	Hidden info	Hidden info
Cdrom61	3	20150423		F				Shaele	Saliva / Hair		kuwait	Alsalmi	عادية شعر ناعم / طلال مرحي العنزي 55504808	نواف مرحي العنزي	Hidden info	Hidden Info				Hasan Alhaddad + Fahad Alenizy	Hidden info	Hidden info
Cdrom62	12	20150423		F				Sofor	Saliva / Hair		kuwait	Alsalmi	دلمة / طلال مرحي العنزي 55504808	نواف مرحي العنزي	Hidden info	Hidden Info				Hasan Alhaddad + Fahad Alenizy	Hidden info	Hidden info
Cdrom63	25	20150423		F				Sofor	Saliva		kuwait	Alsalmi	دباسية عكشة / طلال مرحي العنزي 55504808	نواف مرحي العنزي	Hidden info	Hidden Info				Hasan Alhaddad + Fahad Alenizy	Hidden info	Hidden info
Cdrom64	19	20150423		F				Shaele	Saliva		kuwait	Alsalmi	دباسية / طلال مرحي العنزي 55504808	نواف مرحي العنزي	Hidden info	Hidden Info				Hasan Alhaddad + Fahad Alenizy	Hidden info	Hidden info
Cdrom65	24	20150423		F				Rohul	Saliva / Hair		kuwait	Alsalmi	شقحة / طلال مرحي العنزي 55504808	نواف مرحي العنزي	Hidden info	Hidden Info				Hasan Alhaddad + Fahad Alenizy	Hidden info	Hidden info
Cdrom66	2	20150423		F				Sofor or Shaele	Saliva / Hair		kuwait	Alsalmi	عادية / طلال مرحي العنزي 55504808	نواف مرحي العنزي	Hidden info	Hidden Info				Hasan Alhaddad + Fahad Alenizy	Hidden info	Hidden info
Cdrom67	4	20150423		F				Sofor	Saliva		kuwait	Alsalmi	دلمة/ طلال مرحي العنزي 55504808	نواف مرحي العنزي	Hidden info	Hidden Info				Hasan Alhaddad + Fahad Alenizy	Hidden info	Hidden info
Cdrom68	15	20150423		F				Sofor	Saliva		kuwait	Alsalmi	دلمة/ طلال مرحي العنزي 55504808	نواف مرحي العنزي	Hidden info	Hidden Info				Hasan Alhaddad + Fahad Alenizy	Hidden info	Hidden info
Cdrom69	22	20150423		F			الرمانة	Waddah	Saliva		kuwait	Alsalmi	طلال مرحي العنزي 55504808	نواف مرحي العنزي	Hidden info	Hidden Info				Hasan Alhaddad + Fahad Alenizy	Hidden info	Hidden info
Cdrom70		20160520	نورة	F				Sofor	Saliva / Hair		kuwait	Abdili		Adel Alothman	Hidden info	Hidden Info					Hidden info	Hidden info
Cdrom71		20160520	شعلان	M				Waddah	Hair		kuwait	Abdili		Adel Alothman	Hidden info	Hidden Info					Hidden info	Hidden info
Cdrom72		20160520	الجديدة	F				Waddah	Hair		kuwait	Abdili		Adel Alothman	Hidden info	Hidden Info					Hidden info	Hidden info
Cdrom73	201610011441_1	201610011441	Rana	F	10 y	Other	Other	Shaele	Hair	29.18959772 - 47.81766233	Kuwait	Chabd	Iraqi	Waleed Alqallaf	Hidden info	Hidden Info		201610011441Waleed Alqallaf_1_1	4	Hasan Alhaddad	Hidden info	Hidden info	Kuwait University
Cdrom74	201610011441_2	201610011441	اخت الجمباز	UN	9 y	other	other	Sofor	Hair	29.18959772 - 47.81766233	Kuwait	Chabd		Waleed Alqallaf	Hidden info	Hidden Info		201610011441Waleed Alqallaf_2_1	4	Hasan Alhaddad	Hidden info	Hidden info	Kuwait University
Cdrom75	201611050746_5	201611050746	number 424	M	3.5			Majaheem	Saliva / Hair / Blood	25.30989448 - 49.69843508	Saudi Arabia	Al-Ahsa		Camel Research Center	Hidden info	Hidden Info		201611050746Camel Research Center_5_1	7	Hasan Alhaddad	Hidden info	Hidden info	Kuwait University
Cdrom76	201611050746_6	201611050746	number 905	F	6 y			Majaheem	Saliva / Hair / Blood	25.30989448 - 49.69843508	Saudi Arabia	Al-Ahsa	Brownish	Camel Research Center	Hidden info	Hidden Info		201611050746Camel Research Center_6_1	8	Hasan Alhaddad	Hidden info	Hidden info	Kuwait University
Cdrom77	201611050746_8	201611050746	number 425	F	7 y			Majaheem	Saliva / Hair / Blood	25.30989448 - 49.69843508	Saudi Arabia	Al-Ahsa	Ù…Ù„Ø­Ø©.Ø§ÙØªØ­	Camel Research Center	Hidden info	Hidden Info		201611050746Camel Research Center_8_1	8	Hasan Alhaddad	Hidden info	Hidden info	Kuwait University
Cdrom78	201611050746_4	201611050746	430	M	2 y			Waddah	Saliva / Hair / Blood	25.30989448 - 49.69843508	Saudi Arabia	Al-Ahsa		Camel Research Center	Hidden info	Hidden Info		201611050746Camel Research Center_4_1	5	Hasan Alhaddad	Hidden info	Hidden info	Kuwait University
Cdrom79	201611050746_7	201611050746	number 429	F	5 y			Waddah	Saliva / Hair / Blood	25.30989448 - 49.69843508	Saudi Arabia	Al-Ahsa		Camel Research Center	Hidden info	Hidden Info		201611050746Camel Research Center_7_1	7	Hasan Alhaddad	Hidden info	Hidden info	Kuwait University
Cdrom80	201611050746_9	201611050746	number 481	F	5 y			Waddah	Saliva / Hair / Blood	25.30989448 - 49.69843508	Saudi Arabia	Al-Ahsa		Camel Research Center	Hidden info	Hidden Info		201611050746Camel Research Center_9_1	6	Hasan Alhaddad	Hidden info	Hidden info	Kuwait University
Cdrom81	201611050746_1	201611050746	81	F	2 y			Sofor	Saliva / Hair / Blood	25.30989448 - 49.69843508	Saudi Arabia	Al-Ahsa		Camel Research Center	Hidden info	Hidden Info		201611050746Camel Research Center_1_1	7	Hasan Alhaddad	Hidden info	Hidden info	Kuwait University
Cdrom82	201611050746_2	201611050746	471	F	1 y			Sofor	Saliva / Hair / Blood	25.30989448 - 49.69843508	Saudi Arabia	Al-Ahsa		Camel Research Center	Hidden info	Hidden Info		201611050746Camel Research Center_2_1	6	Hasan Alhaddad	Hidden info	Hidden info	Kuwait University
Cdrom83	201611050746_3	201611050746	number 47	F	1 y			Sofor	Saliva / Hair / Blood	25.30989448 - 49.69843508	Saudi Arabia	Al-Ahsa		Camel Research Center	Hidden info	Hidden Info		201611050746Camel Research Center_3_1	6	Hasan Alhaddad	Hidden info	Hidden info	Kuwait University
Cdrom84		1	شعلان					NA	Hair						Hidden info	Hidden Info				Hasan Alhaddad	Hidden info	Hidden info	Kuwait University
Cdrom85		2	نوة					NA	Hair						Hidden info	Hidden Info				Hasan Alhaddad	Hidden info	Hidden info	Kuwait University
Cdrom86		3						Waddah	Hair						Hidden info	Hidden Info				Hasan Alhaddad	Hidden info	Hidden info	Kuwait University
Cdrom87		4						NA	Hair						Hidden info	Hidden Info				Hasan Alhaddad	Hidden info	Hidden info	Kuwait University
Cdrom88		5						Na	Hair						Hidden info	Hidden Info				Hasan Alhaddad	Hidden info	Hidden info	Kuwait University
Cdrom89		6						Shaele	Hair						Hidden info	Hidden Info				Hasan Alhaddad	Hidden info	Hidden info	Kuwait University
Cdrom90		7						Shaele	Hair						Hidden info	Hidden Info				Hasan Alhaddad	Hidden info	Hidden info	Kuwait University
Cdrom91	201612011600_1	201612011600	بنت الشرارية	F	4 y			Shaele	Hair	29.71535276 - 47.72702940	Kuwait		شعلة	ابو خالد الحداري	Hidden info	Hidden Info		201612011600Ø§Ø¨Ùˆ Ø®Ø§Ù„Ø¯ Ø§Ù„Ø­Ø¯Ø§Ø±ÙŠ_1_1	4	Hasan Alhaddad	Hidden info	Hidden info	Kuwait University
Cdrom92	201612011600_2	201612011600	طربانة	F	11 y			Sofor	Hair	29.71535276 - 47.72702940	Kuwait		صفرة	ابو خالد الحداري	Hidden info	Hidden Info		201612011600Ø§Ø¨Ùˆ Ø®Ø§Ù„Ø¯ Ø§Ù„Ø­Ø¯Ø§Ø±ÙŠ_1_2	6	Hasan Alhaddad	Hidden info	Hidden info	Kuwait University
Cdrom93	201612011600_3	201612011600	طفحان	M	5 y	عبدان		Sofor	Hair	29.71535276 - 47.72702940	Kuwait		اصفر /اخو شواشة ، اخو بنت الشرارية ، اخو عبدان الصغير	ابو خالد الحداري	Hidden info	Hidden Info		201612011600Ø§Ø¨Ùˆ Ø®Ø§Ù„Ø¯ Ø§Ù„Ø­Ø¯Ø§Ø±ÙŠ_1_3	7	Hasan Alhaddad	Hidden info	Hidden info	Kuwait University
Cdrom94	201703021637_1	201703021637	الغافل 2	F	3 y	شراع الباتل	الغافل 1	Waddah	Hair	28.64402771 - 48.07066345	Kuwait	Om Safg		Thyab Thyab	Hidden info	Hidden Info	Wadh breeder	201703021637Thyab Thyab_1_1	6	Hasan Alhaddad	Hidden info	Hidden info	Kuwait University
Cdrom95	201703021637_2	201703021637	الرعيل 2	F	3 y	الباتل	الرعيل 1	Waddah	Hair	28.64402771 - 48.07066345	Kuwait	Om Safg		Thyab Thyab	Hidden info	Hidden Info	Wadh breeder	201703021637Thyab Thyab_2_1	3	Hasan Alhaddad	Hidden info	Hidden info	Kuwait University
Cdrom96	201703021637_3	201703021637	الرعيل 1	F	9 y			Waddah	Hair	28.64402771 - 48.07066345	Kuwait	Om Safg	من السوق	Thyab Thyab	Hidden info	Hidden Info	Wadh breeder	201703021637Thyab Thyab_3_1	3	Hasan Alhaddad	Hidden info	Hidden info	Kuwait University
Cdrom97	201703021637_4	201703021637	الغافل 1	F	8,9 y	الباتل		Waddah	Hair	28.64402771 - 48.07066345	Kuwait	Om Safg	من السعودية	Thyab Thyab	Hidden info	Hidden Info	Wadh breeder	201703021637Thyab Thyab_4_1	5	Hasan Alhaddad	Hidden info	Hidden info	Kuwait University
Cdrom98	201703021637_5	201703021637	دخنة	F	15 y	شايوبان		Mixed	Hair	28.64402771 - 48.07066345	Kuwait	Om Safg	اب مجهم وام عمانية	Thyab Thyab	Hidden info	Hidden Info	Wadh breeder	201703021637Thyab Thyab_5_1	4	Hasan Alhaddad	Hidden info	Hidden info	Kuwait University
Cdrom99	201703021637_6	201703021637	الربيّعه	F	10+ y			Waddah	Hair	28.64402771 - 48.07066345	Kuwait	Om Safg		Thyab Thyab	Hidden info	Hidden Info	Wadh breeder	201703021637Thyab Thyab_6_1	4	Hasan Alhaddad	Hidden info	Hidden info	Kuwait University
Cdrom100	201703021637_7	201703021637	وحيّده	F	10+ y			Majaheem	Hair	28.64402771 - 48.07066345	Kuwait	Om Safg	رحول	Thyab Thyab	Hidden info	Hidden Info	Wadh breeder	201703021637Thyab Thyab_7_1	3	Hasan Alhaddad	Hidden info	Hidden info	Kuwait University
Cdrom101	201703021637_8	201703021637	لعبوبه	F	9 y	الباتل		Waddah	Hair	28.64402771 - 48.07066345	Kuwait	Om Safg		Thyab Thyab	Hidden info	Hidden Info	Wadh breeder	201703021637Thyab Thyab_8_1	4	Hasan Alhaddad	Hidden info	Hidden info	Kuwait University
Cdrom102	201703021637_9	201703021637	ربيعة 3	F	2 y	الباتل	ربيعة 1	Waddah	Hair	28.64402771 - 48.07066345	Kuwait	Om Safg		Thyab Thyab	Hidden info	Hidden Info	Wadh breeder	201703021637Thyab Thyab_9_1	2	Hasan Alhaddad	Hidden info	Hidden info	Kuwait University
Cdrom103	201703021637_10	201703021637	العليا 2	F	2 y	الباتل	العليا 1	Waddah	Hair	28.64402771 - 48.07066345	Kuwait	Om Safg		Thyab Thyab	Hidden info	Hidden Info	Wadh breeder	201703021637Thyab Thyab_10_1	4	Hasan Alhaddad	Hidden info	Hidden info	Kuwait University
Cdrom104	201703021637_11	201703021637	عليا 1	NA	7 y		عليا	Waddah	Hair	28.64402771 - 48.07066345	Kuwait	Om Safg		Thyab Thyab	Hidden info	Hidden Info	Wadh breeder	201703021637Thyab Thyab_11_1	2	Hasan Alhaddad	Hidden info	Hidden info	Kuwait University
Cdrom105	201703021637_12	201703021637	عليان	M	1 M	دجران	عليا 1	Waddah	Hair	28.64402771 - 48.07066345	Kuwait	Om Safg		Thyab Thyab	Hidden info	Hidden Info	Wadh breeder	201703021637Thyab Thyab_12_1	4	Hasan Alhaddad	Hidden info	Hidden info	Kuwait University
Cdrom106	201703021737_1	201703021737	خروفة	F	9 y			Waddah	Hair	28.62033131 - 48.01832807	Kuwait	الوفرة	from Android	Thyab Thyab	Hidden info	Hidden Info		201703021737Ø°ÙŠØ§Ø¨ Ø°ÙŠØ§Ø¨_1_1	2	Rasheed Al-Twalah	Hidden info	Hidden info	Kuwait university
Cdrom107	201703021737_2	201703021737	خروفة2	F	20 days	دجران	خروفة	Waddah	Hair	28.62033131 - 48.01832807	Kuwait	الوفرة	from Android	Thyab Thyab	Hidden info	Hidden Info		201703021737Ø°ÙŠØ§Ø¨ Ø°ÙŠØ§Ø¨_2_1	3	Rasheed Al-Twalah	Hidden info	Hidden info	Kuwait university
Cdrom108	201703091627_1	201703091627		F		unknown	unknown	Waddah	Hair	29.22363928 - 47.69713768	Kuwait	Erhaya camel market		Nawaf Marji	Hidden info	Hidden Info	سديس	201703091627Nawaf Marji_1_1	6	Hasan Alhaddad	Hidden info	Hidden info	Kuwait University
Cdrom109	201703091627_2	201703091627	بويضا	F	8 y	unknown	unknown	Waddah	Hair	29.22363928 - 47.69713768	Kuwait	Erhaya camel market		Nawaf Marji	Hidden info	Hidden Info		NA	0	Hasan Alhaddad	Hidden info	Hidden info	Kuwait University
Cdrom110	201703091627_3	201703091627	رباع	F		unknown	unknown	Shaele	Hair	29.22363928 - 47.69713768	Kuwait	Erhaya camel market		Nawaf Marji	Hidden info	Hidden Info		201703091627Nawaf Marji_3_1	7	Hasan Alhaddad	Hidden info	Hidden info	Kuwait University
Cdrom111	201703091627_4	201703091627	لقيه	F		unknown	unknown	Shaele	Hair	29.22363928 - 47.69713768	Kuwait	Erhaya camel market		Nawaf Marji	Hidden info	Hidden Info	دعمه	201703091627Nawaf Marji_4_1	4	Hasan Alhaddad	Hidden info	Hidden info	Kuwait University
Cdrom112	201703091627_5	201703091627		F	3y	unknown	unknown	Shaele	Hair	29.22363928 - 47.69713768	Kuwait	Erhaya camel market		Nawaf Marji	Hidden info	Hidden Info		201703091627Nawaf Marji_5_1	8	Hasan Alhaddad	Hidden info	Hidden info	Kuwait University
Cdrom113	201703091627_6	201703091627	شعله	F	3y	unknown	unknown	Shaele	Hair	29.22363928 - 47.69713768	Kuwait	Erhaya camel market		Nawaf Marji	Hidden info	Hidden Info	بغداديه	201703091627Nawaf Marji_6_1	5	Hasan Alhaddad	Hidden info	Hidden info	Kuwait University
Cdrom114	201703091627_7	201703091627		F	3y	unknown	unknown	Waddah	Hair	29.22363928 - 47.69713768	Kuwait	Erhaya camel market		Nawaf Marji	Hidden info	Hidden Info		201703091627Nawaf Marji_7_1	6	Hasan Alhaddad	Hidden info	Hidden info	Kuwait University
Cdrom115	201703101642_1	201703101642	الغافلة الصغيره 2	F	3y	بعير الخرينج	الغافلة الصغيرة	Waddah	Hair	29.45354601 - 47.28246478	Kuwait	Alnaayem		Abdullah Ghanaam Alefasi	Hidden info	Hidden Info	Wadh breeders	201703101642Abdullah Ghanaam Alefasi_1_1	2	Hasan Alhaddad	Hidden info	Hidden info	Kuwait University
Cdrom116	201703101642_2	201703101642	الكحيلة 2	F	3y	بعير عطالله الهاجري	الكحيلة	Waddah	Hair	29.45354601 - 47.28246478	Kuwait	Alnaayem		Abdullah Ghanaam Alefasi	Hidden info	Hidden Info	Wadh breeders	201703101642Abdullah Ghanaam Alefasi_2_1	3	Hasan Alhaddad	Hidden info	Hidden info	Kuwait University
Cdrom117	201703101642_3	201703101642	الكحيلة	F	7			Waddah	Hair	29.45354601 - 47.28246478	Kuwait	Alnaayem		Abdullah Ghanaam Alefasi	Hidden info	Hidden Info	Wadh breeders	201703101642Abdullah Ghanaam Alefasi_3_1	1	Hasan Alhaddad	Hidden info	Hidden info	Kuwait University
Cdrom118	201703101642_4	201703101642	الكحيلة بنت الكحيلة	F	2	هياف	الكحيلة	Waddah	Hair	29.45354601 - 47.28246478	Kuwait	Alnaayem		Abdullah Ghanaam Alefasi	Hidden info	Hidden Info	Wadh breeders	201703101642Abdullah Ghanaam Alefasi_4_1	1	Hasan Alhaddad	Hidden info	Hidden info	Kuwait University
Cdrom119	201703101642_5	201703101642	كحيلان	M	1	هياف	الكحيلة	Waddah	Hair	29.45354601 - 47.28246478	Kuwait	Alnaayem		Abdullah Ghanaam Alefasi	Hidden info	Hidden Info	Wadh breeders	201703101642Abdullah Ghanaam Alefasi_5_1	2	Hasan Alhaddad	Hidden info	Hidden info	Kuwait University
Cdrom120	201703101642_6	201703101642	الرمانة	F	5			Waddah	Hair	29.45354601 - 47.28246478	Kuwait	Alnaayem		Abdullah Ghanaam Alefasi	Hidden info	Hidden Info	Wadh breeders	201703101642Abdullah Ghanaam Alefasi_6_1	2	Hasan Alhaddad	Hidden info	Hidden info	Kuwait University
Cdrom121	201703101642_7	201703101642	هيافة	F	3	هياف	مشوشة	Homor	Hair	29.45354601 - 47.28246478	Kuwait	Alnaayem	اخت الطياحة و الرمانة 2	Abdullah Ghanaam Alefasi	Hidden info	Hidden Info	Wadh breeders	201703101642Abdullah Ghanaam Alefasi_7_1	3	Hasan Alhaddad	Hidden info	Hidden info	Kuwait University
Cdrom122	201703101642_8	201703101642	مشوشة	F	8			Homor	Hair	29.45354601 - 47.28246478	Kuwait	Alnaayem	الام حمراء. الورمة نفس هياف	Abdullah Ghanaam Alefasi	Hidden info	Hidden Info	Wadh breeders	201703101642Abdullah Ghanaam Alefasi_8_1	2	Hasan Alhaddad	Hidden info	Hidden info	Kuwait University
Cdrom123	201703101642_9	201703101642	الغافلة الام	F	8			Waddah	Hair	29.45354601 - 47.28246478	Kuwait	Alnaayem	من حلال بن مشيتان الرشيدي الغافلات	Abdullah Ghanaam Alefasi	Hidden info	Hidden Info	Wadh breeders	201703101642Abdullah Ghanaam Alefasi_9_1	2	Hasan Alhaddad	Hidden info	Hidden info	Kuwait University
Cdrom124	201703101642_10	201703101642	هياف	M	8	البارز	شقح	Waddah	Hair	29.45354601 - 47.28246478	Kuwait	Alnaayem	الجد هياف ايضاً	Abdullah Ghanaam Alefasi	Hidden info	Hidden Info	Wadh breeders	201703101642Abdullah Ghanaam Alefasi_10_1	2	Hasan Alhaddad	Hidden info	Hidden info	Kuwait University
Cdrom125	201703251735_1	201703251735	حشار	M	ثني	حشار	ساسها الخويمات	Waddah	Hair	28.62984109 - 48.27310791	Kuwait	alkhairan		سعد محمد العجمي	Hidden info	Hidden Info		201703251735سعد محمد العجمي_1_1	2	Hasan Alhaddad	Hidden info	Hidden info	Kuwait University
Cdrom126	201703251735_2	201703251735	حشارة	F	ثنية	حشار	الغيثية	Waddah	Hair	28.62984109 - 48.27310791	Kuwait	alkhairan	اخت حشار / اختها النافية	سعد محمد العجمي	Hidden info	Hidden Info		201703251735سعد محمد العجمي_2_1	1	Hasan Alhaddad	Hidden info	Hidden info	Kuwait University
Cdrom127	201703251735_3	201703251735	الغيثية	F	ناقة		ساسة الغيثات	Waddah	Hair	28.62984109 - 48.27310791	Kuwait	alkhairan	ام حشارة	سعد محمد العجمي	Hidden info	Hidden Info		201703251735سعد محمد العجمي_3_1	1	Hasan Alhaddad	Hidden info	Hidden info	Kuwait University
Cdrom128	201703251735_4	201703251735	الشقحة	F	ثنية	تمام	شقحة	Waddah	Hair	28.62984109 - 48.27310791	Kuwait	alkhairan	الساس غير معروف	سعد محمد العجمي	Hidden info	Hidden Info		201703251735سعد محمد العجمي_4_1	1	Hasan Alhaddad	Hidden info	Hidden info	Kuwait University
Cdrom129	201703251735_5	201703251735	سلطانة	F	حقة	كحيلان	العليا	Waddah	Hair	28.62984109 - 48.27310791	Kuwait	alkhairan	اختها الشقرة	سعد محمد العجمي	Hidden info	Hidden Info		201703251735سعد محمد العجمي_5_1	1	Hasan Alhaddad	Hidden info	Hidden info	Kuwait University
Cdrom130	201703251735_6	201703251735	النايفة	F	لقية	الاجبع	الغيثية	Waddah	Hair	28.62984109 - 48.27310791	Kuwait	alkhairan	اختها حشارة	سعد محمد العجمي	Hidden info	Hidden Info		201703251735سعد محمد العجمي_6_1	1	Hasan Alhaddad	Hidden info	Hidden info	Kuwait University
Cdrom131	201703251735_7	201703251735	الشقرة	F	جذعة	بعير سالم العلي	العليا	Waddah	Hair	28.62984109 - 48.27310791	Kuwait	alkhairan	اختها سلطانة	سعد محمد العجمي	Hidden info	Hidden Info		201703251735سعد محمد العجمي_7_1	1	Hasan Alhaddad	Hidden info	Hidden info	Kuwait University
Cdrom132	201703251735_8	201703251735	الحلوة	F	ناقة		ساسها الخويمات	Waddah	Hair	28.62984109 - 48.27310791	Kuwait	alkhairan		سعد محمد العجمي	Hidden info	Hidden Info		201703251735سعد محمد العجمي_8_1	2	Hasan Alhaddad	Hidden info	Hidden info	Kuwait University
Cdrom133	201703251735_9	201703251735	حكومة	F	لقية	الغيثات		Waddah	Hair	28.62984109 - 48.27310791	Kuwait	alkhairan		سعد محمد العجمي	Hidden info	Hidden Info		201703251735سعد محمد العجمي_9_1	1	Hasan Alhaddad	Hidden info	Hidden info	Kuwait University
Cdrom134	201703251735_10	201703251735	العليا	F	سديس			Waddah	Hair	28.62984109 - 48.27310791	Kuwait	alkhairan	ساسها الخويمات	سعد محمد العجمي	Hidden info	Hidden Info		201703251735سعد محمد العجمي_10_1	1	Hasan Alhaddad	Hidden info	Hidden info	Kuwait University
Cdrom135	201703301623_1	201703301623	الحرشه	F	6	unknown	unknown	Shageh	Hair	29.23369290 - 47.72786128	Kuwait	Alsulabia	سديس	Mutlaq Mehdah Alseqyani	Hidden info	Hidden Info		201703301623Mutlaq Mehdah Alseqyani _1_1	6	Hasan Alhaddad	Hidden info	Hidden info	Kuwait University
Cdrom136	201703301623_2	201703301623	unknown	F	4	unknown	unknown	Waddah	Hair	29.23369290 - 47.72786128	Kuwait	Alsulabia	ام اربع؟؟	Mutlaq Mehdah Alseqyani	Hidden info	Hidden Info		201703301623Mutlaq Mehdah Alseqyani _2_1	6	Hasan Alhaddad	Hidden info	Hidden info	Kuwait University
Cdrom137	201703301623_3	201703301623	الجوهره	F	ثنو	unknown	unknown	Homor	Hair	29.23369290 - 47.72786128	Kuwait	Alsulabia		Mutlaq Mehdah Alseqyani	Hidden info	Hidden Info		201703301623Mutlaq Mehdah Alseqyani _3_1	9	Hasan Alhaddad	Hidden info	Hidden info	Kuwait University
Cdrom138	201703301623_4	201703301623	سموْ	F	ام ثالث	unknown	unknown	Waddah	Hair	29.23369290 - 47.72786128	Kuwait	Alsulabia		Mutlaq Mehdah Alseqyani	Hidden info	Hidden Info		201703301623Mutlaq Mehdah Alseqyani _4_1	3	Hasan Alhaddad	Hidden info	Hidden info	Kuwait University
Cdrom139	201704071539_1	201704071539	اميره	F	4	unknown	unknown	Waddah	Hair	30.03004185 - 47.80314567	Kuwait	Abdili		Adnan Alshawaf	Hidden info	Hidden Info	Mixed breeds	201704071539Adnan Alshawaf_1_1	6	Hasan Alhaddad	Hidden info	Hidden info	Kuwait University
Cdrom140	201704071539_2	201704071539	no name	F	6	unknown	unknown	Majaheem	Hair	30.03004185 - 47.80314567	Kuwait	Abdili		Adnan Alshawaf	Hidden info	Hidden Info	Mixed breeds	201704071539Adnan Alshawaf_2_1	4	Hasan Alhaddad	Hidden info	Hidden info	Kuwait University
Cdrom141	201704071539_3	201704071539	unknown	F	5	unknown	unknown	Waddah	Hair	30.03004185 - 47.80314567	Kuwait	Abdili		Adnan Alshawaf	Hidden info	Hidden Info	Mixed breeds	201704071539Adnan Alshawaf_3_1	3	Hasan Alhaddad	Hidden info	Hidden info	Kuwait University
Cdrom142	201704071539_4	201704071539	unknown	F	3	unknown	unknown	Waddah	Hair	30.03004185 - 47.80314567	Kuwait	Abdili		Adnan Alshawaf	Hidden info	Hidden Info	Mixed breeds	201704071539Adnan Alshawaf_4_1	5	Hasan Alhaddad	Hidden info	Hidden info	Kuwait University
Cdrom143	201704071539_5	201704071539	no name	F	9	unknown	unknown	Waddah	Hair	30.03004185 - 47.80314567	Kuwait	Abdili		Adnan Alshawaf	Hidden info	Hidden Info	Mixed breeds	201704071539Adnan Alshawaf_5_1	2	Hasan Alhaddad	Hidden info	Hidden info	Kuwait University
Cdrom144	201704071539_6	201704071539	no name	F	9	unknown	unknown	Waddah	Milk	30.03004185 - 47.80314567	Kuwait	Abdili		Adnan Alshawaf	Hidden info	Hidden Info	Mixed breeds	201704071539Adnan Alshawaf_6_1	3	Hasan Alhaddad	Hidden info	Hidden info	Kuwait University
Cdrom145	201704071539_7	201704071539	no name	Unknown	9	unknown	unknown	Majaheem	Hair	30.03004185 - 47.80314567	Kuwait	Abdili		Adnan Alshawaf	Hidden info	Hidden Info	Mixed breeds	201704071539Adnan Alshawaf_7_1	5	Hasan Alhaddad	Hidden info	Hidden info	Kuwait University
Cdrom146	201704071539_8	201704071539	no name	F	5	unknown	unknown	Omani	Hair	30.03004185 - 47.80314567	Kuwait	Abdili		Adnan Alshawaf	Hidden info	Hidden Info	Mixed breeds	201704071539Adnan Alshawaf_8_1	3	Hasan Alhaddad	Hidden info	Hidden info	Kuwait University
Cdrom147	201704071539_9	201704071539	no name	Unknown	unknown	unknown	unknown	Waddah	Hair	30.03004185 - 47.80314567	Kuwait	Abdili		Adnan Alshawaf	Hidden info	Hidden Info	Mixed breeds	201704071539Adnan Alshawaf_9_1	4	Hasan Alhaddad	Hidden info	Hidden info	Kuwait University
Cdrom148	201704071539_10	201704071539	no name	F	6	unknown	unknown	Majaheem	Hair	30.03004185 - 47.80314567	Kuwait	Abdili		Adnan Alshawaf	Hidden info	Hidden Info	Mixed breeds	201704071539Adnan Alshawaf_10_1	8	Hasan Alhaddad	Hidden info	Hidden info	Kuwait University
Cdrom149	201704131656_1	201704131656	جلاده	F	ام رابع	unknown	unknown	Waddah	Hair, Milk	28.56425668 - 48.26167224	Kuwait	wafra		سريع الهاجري	Hidden info	Hidden Info		201704131656سريع الهاجري_1_1	4	Hasan Alhaddad	Hidden info	Hidden info	Kuwait University
Cdrom150	201704131656_2	201704131656	هيافه	F	5	تمامي	unknown	Waddah	Hair	28.56425668 - 48.26167224	Kuwait	wafra		سريع الهاجري	Hidden info	Hidden Info		201704131656سريع الهاجري_2_1	5	Hasan Alhaddad	Hidden info	Hidden info	Kuwait University
Cdrom151	201704131656_3	201704131656	شروه	F	ثنيّه	unknown	unknown	Waddah	Hair	28.56425668 - 48.26167224	Kuwait	wafra	مشترا	سريع الهاجري	Hidden info	Hidden Info		201704131656سريع الهاجري_3_1	6	Hasan Alhaddad	Hidden info	Hidden info	Kuwait University
Cdrom152	201704131656_4	201704131656	الحاكمه	F	حقه	العزيزي	ام الحاكمه	Waddah	Hair	28.56425668 - 48.26167224	Kuwait	wafra		سريع الهاجري	Hidden info	Hidden Info		201704131656سريع الهاجري_4_1	4	Hasan Alhaddad	Hidden info	Hidden info	Kuwait University
Cdrom153	201704131656_5	201704131656	عفّاسه	F	جذعه	الهدب	unknown	Waddah	Hair	28.56425668 - 48.26167224	Kuwait	wafra	سلاله الهدب لها شعر	سريع الهاجري	Hidden info	Hidden Info		201704131656سريع الهاجري_5_1	2	Hasan Alhaddad	Hidden info	Hidden info	Kuwait University
Cdrom154	201704131656_6	201704131656	الزينه	F	ام ثالث	unknown	unknown	Omani	Hair	28.56425668 - 48.26167224	Kuwait	wafra		سريع الهاجري	Hidden info	Hidden Info		201704131656سريع الهاجري_6_1	4	Hasan Alhaddad	Hidden info	Hidden info	Kuwait University
Cdrom155	201704131656_7	201704131656	الحِمره	F	ام رايع	unknown	unknown	Homor	Hair	28.56425668 - 48.26167224	Kuwait	wafra		سريع الهاجري	Hidden info	Hidden Info		201704131656سريع الهاجري_7_1	5	Hasan Alhaddad	Hidden info	Hidden info	Kuwait University
Cdrom156	201704131656_8	201704131656	خلفا	F	ام ثالث	unknown	unknown	Waddah	Hair, Milk	28.56425668 - 48.26167224	Kuwait	wafra	مشترا	سريع الهاجري	Hidden info	Hidden Info		201704131656سريع الهاجري_8_1	7	Hasan Alhaddad	Hidden info	Hidden info	Kuwait University
Cdrom157	201704131656_9	201704131656	مشترا	F	شاق	unknown	unknown	Waddah	Hair	28.56425668 - 48.26167224	Kuwait	wafra		سريع الهاجري	Hidden info	Hidden Info		201704131656سريع الهاجري_9_1	6	Hasan Alhaddad	Hidden info	Hidden info	Kuwait University
Cdrom158	201704131656_10	201704131656	شريه	F	جذعه	unknown	unknown	Shageh	Hair	28.56425668 - 48.26167224	Kuwait	wafra		سريع الهاجري	Hidden info	Hidden Info		201704131656سريع الهاجري_10_1	4	Hasan Alhaddad	Hidden info	Hidden info	Kuwait University
Cdrom159	201704131656_11	201704131656	فزاعه	F	لقيه	باتلي	unknown	Waddah	Hair	28.56425668 - 48.26167224	Kuwait	wafra		سريع الهاجري	Hidden info	Hidden Info		201704131656سريع الهاجري_11_1	2	Hasan Alhaddad	Hidden info	Hidden info	Kuwait University
Cdrom160	201704131656_12	201704131656	كحيلان	M	ثني	unknown	unknown	Homor	Hair	28.56425668 - 48.26167224	Kuwait	wafra		سريع الهاجري	Hidden info	Hidden Info		201704131656سريع الهاجري_12_1	10	Hasan Alhaddad	Hidden info	Hidden info	Kuwait University
Cdrom161	201704131656_13	201704131656	باتل	M	لقي	الباتل-بعير ذياب جربوع	من ابل محمد جربوع	Waddah	Hair	28.56425668 - 48.26167224	Kuwait	wafra		سريع الهاجري	Hidden info	Hidden Info		201704131656سريع الهاجري_13_1	5	Hasan Alhaddad	Hidden info	Hidden info	Kuwait University
Cdrom162	201704131656_14	201704131656	مركوزه	F	ام ثالث	unknown	unknown	Waddah	Hair	28.56425668 - 48.26167224	Kuwait	wafra	بشه / عطره	سريع الهاجري	Hidden info	Hidden Info		201704131656سريع الهاجري_14_1	3	Hasan Alhaddad	Hidden info	Hidden info	Kuwait University
Cdrom163	201704131656_15	201704131656	عليان	M	سديس	عليان بعير سلطان بن محمد الكبير	unknown	Shageh	Hair	28.56425668 - 48.26167224	Kuwait	wafra		سريع الهاجري	Hidden info	Hidden Info		201704131656سريع الهاجري_15_1	3	Hasan Alhaddad	Hidden info	Hidden info	Kuwait University

## Sheet: Info
Column name	Description
Cdrom#	a number given in the lab to any collected sample and that will be placed on the biological specimen (ex. Tail-hair envelope).
Sample ID	a general number given to each sample in the field while collecting
Date	the date of the collection in a reverse order (year-month-day-hour-minute)
Nick Name	the name or tag number given to animal from which the sample will be collected
Sex	The sex of the animal
Age	the age of the animal
Sire	male parent
Dam	female parent
Breed	the name of the group/breed to which the animal belong
Bio Sample	The collected sbiological speciemn
GIS	the geographic coordinates of the sample at the time of the collection
Country	the country from which the sample was collected
Region	the city from which the sample was collected
Sample Notes	any notes related to the collected sample
Session Name	the name of the source of the samples (owner/breeder etc.)
Session Phone	the phone number of the source of the sample
Session Email	the email of the source of the sample
Session Notes	any notes related to the source of the sample
Photo 1st	the name of the first photo in the archive
Photos Total	the total number of photos taken for the animal
Collector Name	the name of the collector of the sample
Collector Phone	the phone number of the collector of the sample
Collector Email	the email of the collector of the sample
Collector Affiliation	the affiliation of the collector of the sample
	Note!: some informtion is collected in a native language and can't be translated
